# Supplementary material for: Automated Retinal Vessel Analysis Based on Fundus Photographs as a Predictor for Non-Ophthalmic Diseases—Evolution and Perspectives
Source: J Pers Med. 2023 Dec 29;14(1):45. doi: 10.3390/jpm14010045 (PMC10817503; doi:10.3390/jpm14010045)
Supplement: Supplementary file 1 [file jpm-14-00045-s001.zip]

Archive with 1 entries (1 files):
- jpm-2771327-supplementary.pdf
